# Supplementary material for: The Spanish version of the reflective functioning questionnaire: Validity data in the general population and individuals with personality disorders
Source: PLoS One. 2023 Apr 6;18(4):e0274378. doi: 10.1371/journal.pone.0274378 (PMC10079014; doi:10.1371/journal.pone.0274378)
Supplement: S1 Dataset — (XLSX) [file pone.0274378.s009.xlsx]

## Sheet: Spanish RFQ non-clinical
Subject	RFQ8_1	RFQ8_2	RFQ8_3	RFQ8_4	RFQ8_5	RFQ8_6	RFQ8_7	RFQ8_8	IPO83_1	IPO83_2	IPO83_3	IPO83_4	IPO83_5	IPO83_6	IPO83_7	IPO83_8	IPO83_9	IPO83_10	IPO83_11	IPO83_12	IPO83_13	IPO83_14	IPO83_15	IPO83_16	IPO83_17	IPO83_18	IPO83_19	IPO83_20	IPO83_21	IPO83_22	IPO83_23	IPO83_24	IPO83_25	IPO83_26	IPO83_27	IPO83_28	IPO83_29	IPO83_30	IPO83_31	IPO83_32	IPO83_33	IPO83_34	IPO83_35	IPO83_36	IPO83_37	IPO83_38	IPO83_39	IPO83_40	IPO83_41
1	5	5	6	6	6	5	4	6	3	4	3	2	1	1	3	3	2	3	2	1	1	4	3	2	1	4	1	1	3	2	3	4	3	3	2	2	3	2	2	2	1	1	1	4	2	3	1	1	1
2	6	7	4	7	7	6	3	6	4	4	2	4	4	5	3	3	4	4	2	4	2	5	5	5	2	4	2	5	5	2	3	4	2	3	4	4	5	3	4	5	4	4	4	5	4	5	2	4	3
3	6	1	2	3	2	1	6	1	1	2	1	1	1	2	2	2	1	1	1	1	3	1	1	1	1	2	1	1	2	1	1	2	1	1	2	2	2	2	1	2	1	2	1	2	1	3	1	1	1
4	2	5	5	4	4	4	4	3	2	2	1	1	1	1	2	3	2	1	3	1	1	2	1	1	2	3	2	2	2	1	2	2	2	1	2	2	3	2	1	3	2	1	1	2	2	3	1	2	1
5	7	7	7	7	1	7	6	1	1	1	1	1	1	1	1	1	1	1	1	2	1	2	1	1	1	1	1	2	1	1	1	2	1	1	3	1	2	3	1	2	1	1	1	2	2	4	1	3	1
6	5	2	7	7	3	5	4	3	1	5	1	3	1	1	1	5	1	1	1	1	1	1	1	1	1	1	1	1	1	1	1	4	1	1	2	3	1	1	1	1	1	1	1	4	3	4	1	1	1
7	2	3	5	6	6	2	5	4	4	3	1	1	1	2	3	3	3	1	2	2	1	2	2	1	1	2	1	2	2	1	2	3	1	1	3	2	3	2	2	3	2	1	1	3	2	3	1	2	1
8	3	2	6	5	5	2	6	3	3	3	2	3	4	1	3	2	1	2	2	1	2	1	1	3	1	4	1	2	3	1	1	1	2	1	1	2	4	4	2	3	1	2	2	2	1	4	1	1	1
9	3	5	7	7	7	5	2	7	1	4	1	2	2	1	2	1	2	1	1	1	1	5	1	1	1	4	4	5	4	1	1	2	4	5	1	2	5	4	2	4	4	2	2	4	4	2	1	2	1
10	3	5	6	6	1	1	1	7	1	1	1	2	1	3	1	4	1	4	1	1	1	1	1	2	2	2	1	2	3	1	2	3	1	1	3	2	1	2	2	3	1	1	1	1	1	2	1	1	1
11	3	3	7	6	2	2	4	6	3	4	3	1	1	1	2	2	1	2	1	1	2	1	1	3	1	1	2	2	2	1	3	2	1	1	3	2	3	3	3	4	2	1	1	2	2	4	1	2	1
12	2	5	4	4	3	4	5	7	4	4	3	1	2	3	4	4	1	2	5	5	5	3	3	3	2	2	1	1	2	1	5	4	5	3	3	1	5	5	3	2	5	2	1	4	4	5	5	5	4
13	6	2	5	6	2	2	5	3	3	3	2	2	1	2	3	4	4	3	3	1	1	2	2	2	2	2	3	2	3	2	2	2	4	2	2	2	3	4	3	2	2	2	1	3	2	3	1	3	1
14	2	1	2	5	5	7	3	6	1	5	1	1	1	3	1	4	4	1	3	4	5	1	1	4	3	5	1	3	4	1	3	3	4	1	4	3	4	1	5	4	4	1	2	5	5	4	1	1	1
15	3	2	2	2	1	1	2	1	1	2	1	1	1	1	1	1	1	1	1	1	1	1	1	1	1	2	1	1	2	1	1	2	1	1	2	1	2	1	1	1	1	1	1	1	1	1	1	1	1
16	2	2	4	3	1	2	6	1	1	3	2	2	1	1	2	1	1	2	1	1	1	1	1	1	1	2	1	1	2	1	1	2	1	1	3	1	2	2	1	1	1	1	1	2	1	1	1	1	1
17	4	6	7	7	7	6	2	6	3	3	3	4	1	5	3	5	5	4	5	5	5	5	5	5	3	5	4	4	4	2	5	4	4	5	4	5	5	5	5	5	5	3	3	3	5	4	1	1	1
18	4	1	1	4	1	1	4	1	2	2	2	1	1	1	1	2	1	1	1	1	1	1	1	1	1	2	1	1	1	1	1	1	1	1	1	2	1	1	2	2	1	1	1	1	1	2	1	2	1
19	4	2	1	2	1	1	7	1
20	4	5	5	7	1	6	5	6
21	3	3	6	5	6	2	6	3
22	3	6	4	2	4	2	1	6
23	3	1	7	6	6	2	2	7
24	1	1	1	1	1	1	7	2
25	4	4	3	4	3	3	5	3
26	5	5	4	6	6	5	2	5
27	5	6	7	7	6	7	4	6
28	5	4	5	5	4	3	5	4
29	3	5	3	3	4	5	2	2
30	2	5	5	5	3	5	5	6
31	2	2	2	5	3	2	6	3
32	3	1	4	2	2	2	6	2
33	5	5	3	4	3	3	3	2
34	3	6	3	2	1	5	2	2
35	7	1	1	1	1	1	1	1
36	3	5	3	5	5	5	3	4
37	5	5	7	6	6	6	2	6
38	6	4	5	5	5	3	3	4
39	3	2	2	2	2	1	4	1
40	1	1	1	2	1	1	7	1
41	4	4	4	4	4	3	6	3
42	4	1	4	5	3	5	4	3
43	7	6	6	6	1	2	1	7
44	1	4	2	2	1	3	6	4
45	5	5	4	6	5	5	5	6
46	5	3	3	3	5	4	6	2
47	7	7	7	7	7	7	7	7
48	2	7	7	7	1	3	7	1
49	6	6	5	6	5	3	3	5
50	4	4	4	5	4	6	4	1
51	5	6	5	5	5	5	3	1
52	3	7	2	6	7	5	3	6
53	3	5	6	6	2	6	6	3
54	7	5	7	6	4	3	5	3
55	4	5	5	6	5	3	4	2
56	4	6	5	5	4	5	4	6
57	5	4	6	7	4	5	6	5
58	5	6	6	6	3	5	3	5
59	1	7	1	4	5	7	7	5
60	4	4	3	5	4	3	6	3
61	4	2	1	1	1	1	7	5
62	7	7	7	7	4	4	4	1
63	1	1	1	1	1	1	7	1
64	4	6	5	7	4	4	6	5
65	7	7	7	7	6	7	3	5
66	2	5	1	2	1	1	6	1
67	1	5	7	5	1	4	5	1
68	7	5	7	7	4	7	7	4
69	1	5	7	7	1	6	4	1
70	7	7	4	4	4	7	4	4
71	7	6	7	7	2	4	4	5
72	5	3	3	5	2	3	5	6
73	7	1	1	1	1	1	7	1
74	3	5	1	1	1	2	6	2
75	5	1	1	2	1	1	7	1
76	4	4	5	5	1	1	7	4
77	5	5	5	6	2	2	3	2
78	3	5	4	6	1	2	5	2
79	4	1	1	1	1	1	7	1
80	4	6	6	6	7	4	5	6
81	4	3	2	2	4	2	5	4
82	5	2	6	6	2	2	6	1
83	3	5	6	6	5	4	6	2
84	6	5	3	5	4	2	2	3
85	3	1	2	3	1	2	5	5
86	2	5	2	7	2	4	2	2
87	3	6	6	3	1	5	3	1
88	3	2	5	5	4	3	2	5
89	1	5	7	6	5	5	4	7
90	3	2	2	1	1	1	4	1
91	2	4	4	5	2	1	4	4
92	4	4	6	7	2	5	4	4
93	2	2	2	2	4	2	5	5
94	2	3	4	3	3	3	3	3
95	2	5	1	3	3	2	4	2
96	3	2	4	4	2	4	4	3
97	5	3	5	3	2	2	5	3
98	2	4	5	7	1	3	5	5
99	5	5	7	6	3	3	4	6
100	2	2	2	2	4	2	5	2
101	4	3	2	3	1	1	4	1
102	5	6	7	6	5	3	3	5
103	3	3	7	7	2	1	7	5
104	2	2	7	6	5	3	4	5
105	3	2	6	6	3	3	4	5
106	1	3	7	7	7	6	6	7
107	2	2	5	5	2	2	6	3
108	3	5	5	6	6	3	2	3
109	3	5	3	2	2	2	2	2
110	4	5	4	4	3	3	3	5
111	3	7	4	5	6	4	4	7
112	4	7	7	7	7	6	2	2
113	2	5	5	6	7	5	4	4
114	2	3	2	2	2	2	3	2
115	4	2	2	2	1	2	4	5
116	6	2	4	5	4	4	3	4
117	2	6	4	5	3	4	5	6
118	1	5	6	2	5	3	5	1
119	2	2	4	4	5	2	5	2
120	4	2	5	6	1	4	5	3
121	3	6	7	7	1	5	2	3
122	2	2	3	2	2	2	5	3
123	4	1	5	6	2	2	5	2
124	3	3	6	7			6	4
125	6	2	3	6	3	2	6	6
126	4	5	6	7	6	5	3	6
127	2	5	4	4	3	4	4	2
128	3	3	2	5	2	2	5	6
129	6	4	5	3	4	3	4	4
130	4	3	2	5	2	2	2	2
131	4	5	7	6	6	5	2	5
132	2	3	3	4	3	4	2	3
133	3	2	1	2	1	1	6	1
134	4	5	3	3	5	6	3	3
135	6	2	2	2	1	1	3	3
136	4	2	4	4	1	2	5	5
137	3	6	4	5	4	4	5	2
138	1	2	2	2	6	1	6	1
139	4	2	4	4	1	1	6	1
140	3	5	3	2	1	5	4	4
141	3	2	5	6	5	3	5	6
142	2	2	3	5	3	1	3	1
143	3	5	2	3	6	4	3	5
144	3	2	4	7	3	3	1	2
145	2	3	2	4	3	4	4	4
146	3	2	3	2	2	2	5	2
147	5	6	7	7	1	4	4	2
148	3	5	3	2	1	6	5	3
149	6	1	1	1	1	1	6	1
150	4	5	6	6	5	5	2	3
151	4	1	1	5	6	1	4	2
152	4	3	3	6	2	6	4	3
153	2	5	3	3	5	5	2	3
154	4	3	2	6	1	2	5	4
155	4	4	3	6	4	5	4	5
156	2	5	3	2	1	2	4	3
157	5	5	6	5	3	6	1	5
158	6	3	3	6	2	4	5	6
159	2	6	5	5	3	2	2	6
160	2	5	6	6	3	3	5	5
161	5	6	6	6	5	5	3	5
162	4	5	5	5	4	2	5	1
163	3	5	5	5	6	5	2	6
164	5	6	6	5	2	2	5	2
165	4	1	4	5	2	4	4	2
166	2	5	7	5	3	3	5	2
167	5	5	5	5	3	2	3	4
168	4	3	6	7	1	3	6	7
169	5	4	5	5	5	3	6	2
170	5	2	6	5	5	5	5	5
171	2	6	2	5	4	2	1	7
172	2	1	4	4	1	1	7	1
173	2	6	2	5	7	3	6	5
174	3	4	2	2	2	2	3	5
175	3	1	1	1	1	1	5	2
176	4	5	3	5	4	4	4	4
177	5	5	5	6	1	4	3	3
178	2	5	4	4	2	2	5	2
179	2	6	2	2	1	2	4	1
180	6	4	5	5	4	4	5	4
181	1	3	2	7	6	1	7	2
182	1	5	3	1	5	5	3	2
183	5	5	3	3	6	5	2	6
184	3	3	2	1	4	5	6	1
185	3	5	5	5	2	5	6	6
186	4	3	3	3	7	2	5	5
187	3	6	5	6	6	5	2	6
188	5	6	6	7	3	5	2	6
189	4	5	4	4	2	4	4	4
190	2	2	5	5	2	1	5	1
191	4	4	4	5	2	3	3	6
192	4	4	6	6	1	5	4	6
193	5	5	5	5	4	5	4	4
194	3	3	4	6	2	5	5	5
195	4	3	5	4	2	2	4	2
196	3	6	6	5	3	6	2	7
197	2	1	7	6	1	1	7	1
198	4	4	6	6	3	6	4	4
199	2	6	5	5	6	3	3	7
200	3	2	3	2	2	2	2	1
201	3	2	5	5	5	3	3	5
202	2	3	3	3	3	2	4	5
203	2	2	5	5	2	3	6	4
204	5	5	6	7	3	2	5	2
205	5	5	3	3	2	5	4	5
206	4	5	7	7	3	4	4	5
207	1	1	2	1	2	1	6	1
208	2	2	2	2	5	1	6	2
209	3	3	3	4	4	2	3	3
210	1	1	2	5	1	4	6	1
211	4	4	4	4	1	4	6	2
212	4	1	5	3	2	2	4	2
213	6	4	5	4	3	4	5	6
214	2	4	3	6	3	6	2	4
215	2	1	5	7	6	6	7	4
216	5	6	5	5	5	5	5	5
217	6	4	6	5	2	4	5	5
218	4	6	5	6	6	4	6	5
219	5	2	5	4	2	2	4	4
220	7	7	5	5	1	7	4	7
221	5	6	4	2	5	5	6	2
222	3	5	5	7	3	4	5	5
223	2	4	5	3	5	3	3	3
224	1	5	3	7	5	2	6	3
225	2	3	2	5	1	2	3	2
226	3	2	3	5	1	1	5	1
227	6	6	5	5	5	5	4	4
228	3	2	6	5	1	1	3	4
229	2	3	2	2	4	2	5	4
230	2	3	2	5	1	2	3	1
231	7	6	3	2	1	1	7	1
232	4	4	7	7	2	3	4	6
233	4	2	5	6	2	3	6	4
234	6	5	7	7	6	7	3	6
235	3	1	5	4	1	1	2	1
236	3	2	6	7	6	4	6	7
237	3	2	4	3	2	1	3	1
238	4	4	6	5	1	3	3	4
239	5	2	6	4	3	2	6	4
240	2	5	1	5	4	2	5	4
241	4	3	3	2	3	2	4	3
242	4	4	5	5	1	3	3	1
243	4	1	2	2	1	1	3	1
244	2	5	6	7	6	3	2	6
245	4	5	6	5	3	4	4	4
246	4	5	7	7	2	2	2	2
247	4	3	5	5	3	4	4	5
248	4	3	6	5	4	3	6	2
249	4	3	5	6	2	3	3	5
250	2	2	7	5	6	5	6	5
251	4	7	7	7	4	7	5	5
252	5	3	7	7	2	4	6	6
253	4	5	7	5	5	4	4	6
254	2	5	7	7	3	2	3	1
255	1	1	4	3	3	1	4	1
256	5	6	3	3	2	5	3	6
257	4	3	5	5	3	4	2	1
258	6	2	6	6	3	2	4	3
259	3	5	6	6	6	4	5	6
260	2	1	7	7	1	1	5	7
261	4	3	2	2	4	2	5	4
262	3	6	6	7	3	5	3	3
263	2	2	5	6	5	2	6	3
264	2	2	2	3	1	1	5	3
265	6	6	2	4	5	4	6	7
266	4	7	7	6	4	7	2	6
267	2	1	2	2	2	1	6	2
268	6	5	4	7	7	5	6	7
269	2	4	6	6	4	3	6	2
270	4	4	5	4	2	1	7	1
271	3	6	6	6	1	5	3	2
272	5	4	1	1	2	1	3	1
273	4	6	3	3	5	5	2	6
274	4	1	2	2	1	1	6	4
275	4	1	6	5	4	4	6	4
276	3	1	1	1	1	1	5	7
277	3	5	2	5	4	2	5	5
278	4	4	5	5	3	3	5	2
279	1	4	2	2	2	1	5	1
280	2	5	5	5	3	4	2	4
281	2	6	5	4	4	3	7	2
282	3	5	3	3	2	6	3	6
283	4	2	5	3	1	3	5	2
284	4	2	7	5	4	4	6	5
285	1	2	6	3	5	5	5	6
286	3	7	7	5	7	5	1	4
287	3	5	5	6	2	5	2	4
288	3	5	6	6	6	5	3	5
289	2	2	7	6	1	2	7	1
290	1	3	4	3	5	4	7	5
291	2	2	6	6	1	2	4	4
292	6	4	5	6	2	3	3	2
293	3	1	6	5	2	1	4	3
294	7	5	2	2	4	2	3	2
295	3	6	4	3	3	3	4	6
296	3	5	4	5	4	4	5	2
297	4	2	5	-9	5	2	2	4
298	2	2	5	3	3	3	2	5
299	2	2	2	4	2	2	4	4
300	2	1	5	5	4	1	6	1
301	5	1	2	3	3	1	5	3
302	3	6	7	7	7	6	2	7
303	2	4	3	3	2	2	3	3
304	4	5	5	5	6	7	4	5
305	4	5	5	5	6	2	4	4
306	3	2	6	5	1	1	3	4
307	2	5	7	7	4	6	1	5
308	4	2	3	5	1	2	3	1
309	2	6	4	5	2	2	3	1
310	2	6	3	5	5	6	4	5
311	4	4	7	5	7	4	2	7
312	2	3	4	3	4	3	5	2
313	5	7	5	4	2	6	2	7
314	4	2	5	5	3	3	5	4
315	5	2	3	3	6	2	4	3
316	3	5	7	7	5	6	2	3
317	4	6	7	7	6	4	3	2
318	4	6	6	5	2	6	2	5
319	5	7	7	6	4	4	2	6
320	3	4	6	7	7	6	1	4
321	7	1	1	1	1	2	1
322	2	2	2	1	1	1	7	2
323	4	5	4	4	1	4	3	4
324	6	2	2	6	6	2	2	1
325	2	4	1	1	1	1	7	2
326	3	2	5	3	1	3	3	4
327	6	5	3	3	4	3	3	5
328	5	2	5	5	2	2	3	4
329	3	4	6	5	6	3	2	2
330	4	4	5	6	6	3	3	3
331	5	6	5	4	1	6	4	6
332	3	3	3	5	5	2	6	2
333	2	2	2	3	1	5	2	6
334	2	2	2	2	1	1	6	1
335	4	5	3	4	4	4	3	4
336	3	2	4	5	2	2	2	3
337	4	3	2	1	1	3	3	5
338	4	5	5	4	2	4	5	1
339	2	4	7	7	3	4	1	5
340	6	7	6	7	1	6	1	7
341	4	5	4	4	3	4	4	5
342	2	3	2	2	2	2	2	2
343	3	5	4	6	1	5	4	5
344	5	3	2	2	3	2	5	3
345	2	2	2	4	2	2	5	2
346	5	4	4	5	4	5	5	4
347	2	3	4	4	5	3	2	3
348	2	4	1	3	1	1	5	3
349	4	1	3	2	1	1	6	1
350	2	1	2	5	4	2	4	1
351	3	4	2	2	3	3	4	3
352	1	1	3	4	2	1	7	1
353	3	2	4	5	3	1	7	1
354	2	5	1	4	4	5	3	2
355	6	6	4	5	4	6	3	4
356	4	2	5	7	2	2	4	4
357	2	1	1	3	3	3	4	1
358	5	3	2	4	5	3	3	5
359	6	6	1	2	4	7	3	2
360	2	7	7	5	3	5	1	2
361	3	5	4	3	2	6	4	5
362	2	3	5	4	3	4	3	2
363	4	4	5	7	2	4	4	4
364	6	7	6	6	6	4	1	6
365	5	7	5	6	4	5	2	1
366	2	6	3	2	1	2	1	4	3	2	2	2	3	3	1	2	1	1	1	1	1	1	2	2	1	2	2	1	1	1	1	2	4	3	1	2	2	2	2	3	3	2	1	1	1	2	2	2	1
367	2	6	6	7	6	3	3	7	1	5	1	3	1	5	5	5	5	1	2	3	5	5	1	4	2	4	1	2	4	4	4	1	1	1	4	4	5	2	5	5	1	1	1	4	2	5	1	5	1
368	2	2	3	6	6	6	2	2	2	5	2	3	2	5	4	5	2	1	3	2	2	4	4	3	2	2	2	4	2	1	4	2	2	2	2	2	4	3	2	4	3	2	1	4	2	5	2	4	3
369	4	2	2	6	5	1	3	5	2	4	3	3	3	1	4	4	4	4	3	2	2	1	3	5	3	4	2	2	4	1	4	3	1	1	3	4	4	4	2	4	3	3	4	4	2	4	2	2	1
370	6	5	2	2	2	2	3	4	2	2	1	1	1	3	2	3	1	2	1	1	1	1	1	2	1	1	1	1	2	1	1	2	1	3	2	2	1	2	1	2	1	2	2	1	1	2	1	1	1
371	4	5	5	1	7	2	3	5	2	3	1	1	1	3	1	3	1	1	1	3	2	2	3	2	1	2	1	1	1	1	2	1	1	4	3	1	4	2	1	4	1	3	1	1	1	3	2	1	1
372	7	7	4	4	1	5	7	3	3	2	1	1	1	3	3	3	1	3	1	1	3	2	3	3	1	5	3	3	4	1	2	3	2	2	1	2	3	4	3	4	1	2	2	3	5	3	1	1	1
373	2	6	5	7	5	6	6	1	1	1	1	1	1	5	5	5	1	5	1	1	1	1	1	1	1	1	1	5	1	1	1	5	1	5	1	1	1	1	1	1	1	1	1	2	1	3	1	2	1
374	2	2	2	5	1	1	1	1	2	3	1	1	3	2	1	1	1	1	1	1	1	1	1	1	2	2	1	1	3	1	1	1	2	1	1	2	2	1	1	5	1	1	1	3	1	2	1	1	1
375	2	3	2	2	2	1	5	1	3	2	1	1	3	2	4	2	1	1	1	1	4	2	1	2	2	1	2	1	1	1	1	3	1	3	3	3	2	1	4	3	1	1	1	2	1	2	1	1	1
376	2	3	6	5	3	2	3	2	2	2	1	1	2	1	1	2	2	2	2	1	2	1	1	1	2	2	2	2	2	1	1	2	2	1	3	2	3	2	2	1	3	1	1	2	2	2	1	1	1
377	3	5	5	6	5	3	4	4	3	2	2	2	3	1	2	1	2	3	1	2	3	2	2	4	4	4	3	4	4	2	2	2	4	2	4	4	3	4	2	4	4	4	3	2	4	2	1	4	1
378	4	1	3	5	5	1	6	2	4	2	2	1	4	2	4	1	1	1	2	2	4	1	1	4	1	1	2	4	2	3	1	2	4	2	1	4	1	2	2	2	2	1	1	2	1	3	1	1	1
379	4	7	3	2	2	5	3	2	4	5	3	4	3	2	2	5	2	1	2	1	2	3	5	4	4	3	1	1	1	1	1	1	5	3	3	2	5	5	5	5	2	3	3	1	1	4	2	4	3
380	3	2	2	7	2	2	2	7	3	2	1	2	1	1	2	4	1	1	2	1	1	1	2	5	3	4	4	2	2	1	1	3	4	1	2	3	4	2	2	5	1	3	2	2	1	3	1	1	1
381	2	1	1	2	5	1	6	2	2	2	5	1	1	1	1	2	1	2	1	1	1	3	1	1	1	1	1	1	1	1	1	4	2	1	1	2	3	1	1	1	1	1	1	2	2	2	1	1	1
382	3	5	6	6	3	5	3	5	4	2	2	2	3	4	2	4	3	1	2	3	4	3	4	5	4	2	4	2	2	2	3	3	2	4	5	2	4	2	4	4	1	4	5	2	2	3	1	3	4
383	6	2	6	5	4	5	2	2	1	5	1	2	3	1	1	4	1	1	3	1	3	1	4	2	1	2	1	2	4	1	2	3	5	4	4	4	5	4	2	3	3	4	3	3	2	5	1	4	1
384	4	5	5	5	6	4	5	4	4	4	2	2	2	1	3	2	4	4	2	4	3	4	2	3	1	2	2	3	2	2	3	3	2	1	2	2	4	4	3	4	2	4	2	4	4	3	1	3	1
385	7	4	5	6	2	3	5	5	3	2	1	3	2	1	1	3	1	1	1	3	2	3	2	1	1	4	4	2	2	1	2	2	1	1	3	4	3	2	4	4	1	4	4	3	2	4	1	2	1
386	4	4	2	2	1	2	1	4	3	3	1	2	1	3	1	2	1	1	4	3	1	2	2	2	4	2	1	5	2	1	4	1	5	4	3	3	3	4	1	4	5	3	3	3	4	2	2	2	2
387	2	6	5	6	5	5	3	5	3	4	2	2	3	4	3	3	2	3	3	2	4	3	2	3	1	4	3	2	3	2	2	3	3	3	3	3	3	3	4	3	2	3	2	3	3	3	2	4	2
388	3	4	3	7	5	4	2	2	1	2	1	1	1	1	1	2	2	1	1	1	1	2	1	1	1	1	2	2	2	1	2	2	1	1	3	2	2	1	2	2	1	1	1	2	2	2	1	2	1
389	3	4	6	6	4	5	4	5	1	2	1	2	1	2	2	3	2	1	1	2	2	2	1	3	2	1	2	1	2	2	2	2	2	1	3	2	2	2	1	3	2	2	3	2	2	2	1	2	1
390	3	6	5	5	6	5	2	6	2	2	2	1	1	4	2	4	3	1	2	3	3	4	2	4	3	2	2	2	3	1	4	4	4	2	4	4	1	1	2	4	1	3	2	2	2	4	2	4	1
391	4	4	5	4	2	3	4	4	3	2	2	1	2	1	2	2	1	2	1	2	4	4	2	2	2	2	2	2	2	1	2	2	2	2	3	2	3	3	2	3	2	2	2	3	2	3	2	3	1
392	2	7	5	6	1	7	3	7	3	5	1	3	3	2	3	4	4	1	4	3	3	4	3	3	3	3	2	3	1	1	2	1	3	3	3	4	5	4	4	3	4	2	2	2	1	2	1	2	2
393	2	5	2	2	5	4	1	2	3	2	2	1	3	3	1	3	1	1	1	2	3	1	1	1	3	1	4	1	1	1	2	1	2	1	1	4	3	2	4	3	1	2	2	3	1	3	1	3	1
394	2	2	2	6	4	1	4	1	3	3	1	3	1	2	1	2	1	1	1	1	1	1	1	3	1	2	2	1	3	1	2	1	2	1	2	1	1	1	2	1	1	2	1	2	1	2	1	2	1
395	3	4	4	4	1	2	6	4	2	3	1	2	2	3	2	3	1	1	2	2	2	2	1	1	3	3	2	1	2	1	2	1	1	1	2	1	3	2	1	1	1	2	1	2	2	4	1	2	1
396	4	4	4	4	3	2	4	5	2	2	4	2	3	3	2	2	2	2	2	2	2	2	2	3	2	3	2	2	2	2	2	3	2	2	4	3	3	3	3	3	2	2	2	2	3	3	3	3	2
397	3	4	4	5	4	4	4	3	2	3	3	4	1	1	2	3	1	5	3	1	1	2	1	2	1	1	1	1	1	1	2	3	1	2	2	2	3	3	2	2	1	3	3	3	1	4	1	3	1
398	3	5	5	4	3	4	3	5	3	4	2	3	2	3	2	2	3	3	2	2	3	2	2	2	2	2	2	2	3	2	2	2	3	4	3	2	4	2	2	3	3	2	2	2	2	3	2	2	1
399	3	2	2	3	2	2	4	3	2	4	3	1	2	2	1	3	1	3	2	3	2	2	3	4	1	2	1	1	4	1	1	2	2	2	2	3	4	2	2	3	2	2	2	4	2	4	1	3	1
400	4	5	3	2	2	2	5	3	2	2	2	3	2	2	1	3	1	3	2	2	2	3	2	2	3	2	3	2	2	1	3	4	3	2	2	2	3	4	2	3	2	2	1	2	2	4	1	4	2
401	2	2	4	3	2	2	5	3	3	2	2	2	2	1	2	4	2	2	1	2	3	1	2	4	2	1	2	3	3	3	2	4	2	4	1	2	4	2	2	3	2	2	2	3	2	3	1	3	1
402	2	1	1	1	1	1	7	1	2	4	1	2	1	2	1	1	3	5	2	1	1	3	1	4	1	4	2	5	3	2	1	4	2	5	1	2	5	2	2	4	1	2	2	4	2	3	1	3	1
403	6	4	7	7	2	4	5	5	3	3	2	2	1	2	1	3	1	2	2	2	1	3	2	3	1	2	1	1	2	1	2	2	1	1	2	2	3	2	2	1	2	2	2	3	3	4	1	2	1
404	2	2	2	2	1	1	6	2	2	2	1	4	2	1	1	1	1	1	1	2	1	1	1	1	1	2	1	2	1	1	1	2	1	1	2	1	1	2	1	1	1	1	2	2	1	1	1	1	1
405	7	6	4	5	1	7	2	3	1	5	5	5	3	5	1	5	1	5	1	1	5	1	5	5	1	5	1	5	5	1	5	5	2	5	5	1	5	5	5	5	5	5	5	5	5	5	1	1	1
406	5	2	2	2	2	3	3	3	2	1	2	3	2	4	2	2	2	3	2	3	4	3	3	2	2	1	1	2	2	3	2	3	2	2	1	2	3	2	2	2	1	3	2	2	2	2	3	3	2
407	4	1	1	1	5	1	2	6	3	5	3	1	1	4	4	4	2	3	2	1	1	1	3	4	1	2	1	1	5	3	1	1	1	1	1	4	4	4	5	4	4	5	5	4	5	5	1	3	1
408	2	4	5	6	3	4	3	4	2	3	2	3	1	4	2	3	2	3	4	1	3	2	3	3	2	1	1	2	2	2	3	4	1	1	2	3	3	3	5	3	4	1	1	4	3	3	1	3	2
409	5	4	5	4	5	4	6	4	2	4	1	2	3	3	2	2	2	1	2	2	4	3	2	2	2	2	2	4	3	2	2	3	2	1	3	4	4	3	3	3	2	2	2	1	2	4	1	4	1
410	3	7	5	4	4	7	2	7	3	2	1	2	1	1	4	5	3	1	3	3	2	5	2	5	5	2	2	1	4	1	3	2	4	3	5	5	4	1	3	4	1	4	2	3	2	5	1	5	2
411	6	5	7	7	5	6	4	6	3	4	2	5	3	2	2	2	1	2	1	1	2	3	3	4	1	1	1	2	2	2	2	3	1	3	1	2	5	2	4	1	3	2	2	4	2	4	3	4	1
412	3	3	6	5	5	2	7	4	2	3	4	2	1	2	1	2	1	1	1	2	2	2	1	2	1	2	2	4	2	2	2	3	1	2	2	4	3	2	5	2	4	2	1	2	3	4	2	2	1
413	2	7	7	5	5	7	1	7	2	5	4	4	1	3	1	5	1	2	1	4	1	1	3	5	3	4	1	1	5	4	5	5	1	5	5	1	5	5	1	5	1	5	5	5	5	5	5	5	4
414	6	6	6	6	1	6	2	6	2	3	1	2	1	1	1	3	1	1	2	3	3	4	2	3	1	2	1	1	2	1	2	3	2	4	3	4	5	2	1	3	1	3	3	4	2	4	1	3	1
415	5	4	4	4	6	1	7	7	1	1	1	1	1	4	2	2	2	4	2	2	5	4	5	1	1	4	1	1	3	1	2	1	4	2	3	5	5	5	5	5	1	1	1	1	5	4	4	5	1
416	3	3	3	4	3	2	3	4	2	2	1	2	1	2	1	2	1	3	2	2	2	2	2	1	1	2	1	1	2	2	2	1	1	2	2	2	1	2	2	2	2	1	2	2	2	2	1	2	1
417	5	7	3	5	1	6	1	6	1	2	4	3	1	4	1	3	4	1	1	4	1	4	3	2	3	3	1	4	1	2	5	1	1	5	3	4	5	4	5	5	1	1	1	4	4	5	2	5	1
418	4	1	1	1	1	1	6	2	2	4	3	3	1	1	1	3	1	3	1	1	1	1	1	1	1	1	1	1	3	1	2	3	2	2	3	3	3	3	2	2	2	1	1	3	2	2	1	1	1
419	4	3	3	3	2	3	5	3	2	2	4	3	2	2	2	3	2	2	2	2	2	2	1	2	1	2	2	2	2	2	2	2	1	1	2	2	2	2	2	2	2	2	2	2	2	2	4	2	2
420	7	6	7	6	4	6	3	6	3	4	2	5	1	4	2	4	4	2	3	2	1	2	2	3	4	4	4	4	4	2	4	4	2	3	4	2	4	4	2	2	4	3	3	4	4	4	3	3	2
421	2	6	6	3	2	6	6	5	1	2	1	1	1	5	1	4	1	3	1	4	1	3	3	2	1	2	1	3	2	1	1	2	1	3	2	2	2	2	3	3	3	1	1	2	3	1	1	2	1
422	3	2	5	5	3	1	6	4	3	4	1	2	2	4	3	4	1	1	1	4	1	4	3	4	1	2	4	1	5	1	1	2	1	3	1	1	5	2	4	4	2	1	1	2	1	3	1	1	1
423	4	5	7	7	4	6	2	2	1	3	3	1	1	2	1	2	4	4	1	4	1	2	2	4	1	1	2	2	3	2	2	3	2	3	4	2	4	3	2	3	1	3	2	2	3	1	1	4	1
424	7	3	5	2	5	3	6	2	3	3	1	2	2	1	1	1	1	2	1	1	3	3	2	2	1	2	1	1	1	1	2	2	1	2	2	2	3	3	4	3	1	1	1	2	3	2	3	3	1
425	4	2	5	7	1	2	4	3	3	2	1	2	1	3	2	3	1	5	1	1	1	1	1	2	3	5	1	4	4	1	5	4	4	1	1	2	4	1	2	4	4	2	1	2	1	2	1	1	1
426	5	2	6	5	4	2	6	5	2	3	2	3	4	4	3	4	3	4	4	3	3	4	4	4	3	2	3	2	3	2	3	3	3	4	3	4	4	4	4	3	3	2	5	5	5	3	4	4	3
427	7	5	7	7	4	6	1	7	3	5	2	5	5	1	1	5	3	5	3	1	4	2	4	5	2	5	4	5	4	1	2	2	5	2	5	5	5	5	5	5	3	5	5	5	5	5	1	5	4
428	2	7	2	2	2	3	6	2	1	3	5	1	1	5	2	2	4	2	2	4	2	4	2	4	2	2	2	2	5	1	1	1	1	1	5	1	2	1	4	2	4	1	1	2	4	2	1	2	1
429	6	5	6	6	6	2	3	4	1	2	1	2	2	3	4	4	2	3	4	2	2	4	5	5	1	5	1	1	2	1	5	3	1	5	3	5	5	3	3	5	4	2	3	4	5	4	1	4	2
430	5	7	6	6	2	6	2	4	4	5	3	5	1	2	1	1	1	4	2	1	4	5	3	4	1	2	1	1	4	1	2	3	3	5	4	4	5	3	1	4	1	5	5	5	3	5	1	3	1
431	7	1	7	2	7	1	7	7	1	2	3	4	1	4	4	5	5	5	2	5	2	5	5	5	3	5	2	3	5	2	3	5	2	4	5	5	1	5	3	3	1	2	2	1	4	5	1	5	1
432	4	5	6	6	4	5	2	4	1	3	4	5	1	4	3	4	1	3	4	3	1	4	4	3	1	1	2	3	3	1	5	4	1	1	1	1	5	4	5	3	3	4	1	4	1	4	4	4	1
433	2	3	3	7	4	5	4	3	3	4	2	4	2	5	2	3	1	1	5	4	5	5	5	5	1	1	2	2	5	1	2	1	2	5	1	3	5	3	1	4	3	4	2	4	5	5	3	2	1
434	6	6	6	5	4	5	4	3	4	2	2	4	3	1	1	3	1	4	1	3	3	1	1	3	2	3	2	2	3	1	1	2	1	2	2	4	4	4	4	4	3	1	1	4	3	2	3	3	1
435	4	3	4	3	6	4	3	4	1	2	1	3	1	1	1	2	1	1	1	2	1	2	1	1	1	2	2	1	1	1	2	1	1	2	3	2	5	3	2	2	1	1	1	2	2	3	3	3	1
436	2	6	6	7	2	5	3	4	2	3	3	5	1	2	3	3	2	3	3	2	3	2	2	3	1	2	1	2	3	1	2	3	1	2	3	2	4	4	3	2	1	2	3	3	2	2	1	2	1
437	7	5	5	4	4	5	2	6	3	5	2	5	1	4	2	5	2	4	3	2	2	4	3	2	4	4	4	4	5	3	4	4	3	4	4	4	4	4	3	4	4	3	3	4	3	4	2	4	4
438	3	3	5	5	2	3	5	2	3	3	2	2	2	2	3	2	2	4	2	2	2	4	3	3	1	1	1	1	2	2	2	3	3	2	1	3	3	3	2	3	2	3	3	3	2	2	3	1	2
439	7	7	4	4	7	7	6	4	1	1	1	2	1	1	1	5	5	1	2	2	1	2	1	1	1	5	3	2	5	1	1	1	4	4	5	2	5	4	1	5	5	2	2	1	4	4	2	1	1
440	3	5	5	5	1	5	2	4	3	2	4	4	1	1	1	2	2	2	1	1	1	3	4	3	1	4	1	2	3	1	3	2	3	1	2	2	4	4	3	3	3	2	2	3	2	3	2	3	1
441	3	4	6	7	3	4	2	3	3	4	2	3	1	5	1	3	3	4	2	2	1	2	3	3	1	2	1	1	4	2	3	2	1	2	3	3	4	4	5	3	2	2	2	4	3	3	1	2	1
442	6	6	7	5	4	6	2	5	3	4	1	4	1	3	4	4	5	1	4	4	1	4	4	4	3	1	2	3	3	1	3	1	3	4	2	2	4	4	4	4	5	2	2	4	4	4	2	4	1
443	3	4	2	4	3	2	5	3	1	2	1	3	1	1	1	2	2	2	1	1	1	2	2	2	1	1	1	1	3	1	2	1	1	1	3	3	3	2	2	3	1	2	2	3	1	2	1	1	1
444	4	5	3	2	5	2	1	3	5	2	1	3	1	1	3	4	1	1	2	1	1	1	1	1	1	1	1	2	2	1	1	2	1	2	2	1	4	2	1	2	3	1	2	3	2	3	1	3	1
445	4	6	7	6	1	5	1	5	2	2	2	4	1	3	1	4	3	2	3	2	2	4	4	3	3	5	2	3	5	1	4	3	1	3	4	2	4	3	4	4	3	2	2	5	1	4	1	3	1
446	6	5	6	5	6	4	2	4	2	3	1	3	1	1	3	3	3	5	3	2	2	3	3	4	2	1	2	2	4	1	2	2	2	3	2	2	3	5	4	4	5	3	1	3	3	3	2	3	1
447	4	4	3	3	2	2	4	4	1	1	1	1	1	1	2	4	1	1	2	2	1	1	2	1	1	2	1	1	1	1	1	3	1	2	3	2	5	4	2	2	1	1	1	4	2	2	2	2	2
448	2	7	4	2	1	2	3	5	2	2	3	4	1	3	1	1	2	2	2	3	2	1	1	2	3	2	2	2	1	3	3	2	2	2	2	2	2	2	4	3	2	2	1	2	3	2	2	4	3
449	4	7	5	7	4	5	3	7	2	2	4	5	1	5	1	5	3	3	2	4	3	2	3	4	3	3	2	2	4	5	5	5	1	5	2	5	5	5	4	4	3	2	2	5	3	5	1	5	1
450	5	7	7	7	7	7	5	6	5	5	2	4	1	1	2	2	2	4	4	2	5	5	4	5	2	5	2	2	4	1	2	2	4	4	4	4	2	2	2	4	2	4	4	5	2	4	2	4	2
451	5	6	5	6	4	7	3	5	2	2	1	1	2	1	3	3	1	1	1	1	2	2	1	2	2	2	2	3	1	1	2	1	1	4	3	2	5	3	5	4	1	2	1	3	3	3	2	1	1
452	6	5	3	4	2	5	2	5	2	2	1	3	1	2	2	4	1	2	2	3	2	3	4	3	4	5	2	4	4	1	2	3	1	2	4	3	4	3	2	4	4	3	3	2	2	4	2	4	4
453	6	2	3	3	2	2	4	3	2	3	2	1	1	1	1	1	1	2	1	2	2	1	1	4	1	1	2	1	4	2	1	3	1	2	3	1	4	2	1	5	2	3	3	3	2	2	2	2	1
454	4	7	7	7	7	7	1	7	1	5	2	5	1	5	1	2	5	4	5	5	1	5	3	4	2	4	1	4	5	5	4	5	4	1	4	1	5	4	5	5	3	1	1	5	4	5	3	5	1
455	1	6	2	5	2	2	6	2	2	3	2	1	4	2	4	1	2	1	1	1	1	2	4	3	1	2	1	1	2	1	1	1	2	2	2	1	2	1	1	2	1	2	2	2	2	2	1	1	2
456	7	5	5	6	5	5	3	5	1	4	4	5	2	4	1	4	2	4	3	3	3	3	4	4	4	3	1	3	2	1	4	4	3	3	4	5	4	5	4	4	3	4	2	4	3	5	1	3	2
457	2	7	6	6	7	7	2	7	2	4	2	1	3	5	2	4	4	4	2	4	4	5	5	5	5	5	1	4	4	2	4	3	4	4	1	5	5	5	5	5	5	2	2	4	5	5	4	5	4
458	3	6	6	7	7	5	2	5	1	4	1	3	1	4	1	4	2	1	2	4	1	5	3	5	2	1	1	1	4	1	4	3	1	1	1	4	2	2	5	5	2	2	1	4	2	3	1	4	1
459	4	6	3	2	2	5	3	4	3	4	2	2	2	3	3	3	2	3	2	3	1	3	2	3	2	4	1	1	4	1	1	1	1	1	2	2	2	4	3	4	4	4	4	3	3	4	2	3	1
460	3	5	7	7	5	5	3	5	3	3	2	3	1	4	4	5	4	1	2	3	1	3	2	2	4	2	2	4	4	2	3	4	2	3	3	2	4	4	4	4	4	3	2	2	3	3	3	4	2
461	1	7	7	7	7	7	5	7	3	5	1	1	2	1	3	3	3	5	3	3	3	5	5	3	1	1	1	1	3	1	1	4	1	3	1	3	3	5	3	3	3	3	3	5	3	3	4	4	1
462	5	4	3	2	2	3	5	2	1	1	2	3	1	1	1	1	1	1	2	2	3	1	1	1	1	1	1	1	3	1	2	2	1	3	2	2	4	1	1	2	2	1	1	4	3	3	3	3	1
463	5	6	7	7	2	4	5	5	1	3	3	4	2	1	2	2	4	1	1	3	1	4	2	2	1	1	1	2	4	3	4	3	1	4	2	2	3	2	2	4	2	4	4	4	2	4	2	4	1
464	7	5	7	7	1	6	4	7	1	2	1	3	1	1	2	4	1	3	1	1	1	2	1	5	1	3	2	1	4	3	4	2	3	1	4	5	3	4	5	3	3	4	3	2	3	5	2	2	1
465	4	2	6	4	3	2	5	4	2	4	3	2	1	3	2	2	2	1	2	2	2	2	2	4	2	3	1	1	2	1	2	2	2	2	3	2	3	2	2	3	2	2	1	2	2	2	1	1	1
466	4	2	1	1	1	1	4	2	1	4	3	3	1	1	1	2	1	3	1	2	4	2	2	1	1	2	1	1	4	1	4	3	1	3	2	1	4	1	2	2	5	1	1	2	1	4	2	4	1
467	6	5	2	2	2	3	2	5	2	3	2	2	2	1	1	2	2	1	3	2	4	1	2	4	1	1	2	1	3	1	2	1	1	1	3	2	5	3	2	3	2	1	1	3	2	5	2	4	3
468	2	4	1	2	3	2	5	2	3	4	2	2	2	1	2	2	1	3	1	1	3	2	4	3	1	1	1	1	2	1	1	3	2	4	3	2	4	2	4	2	2	1	2	4	2	3	1	3	1
469	4	6	7	6	5	5	5	5	3	3	2	2	2	3	2	3	2	3	2	2	2	2	2	4	2	4	2	2	3	2	2	3	1	2	3	2	4	3	4	2	3	3	3	3	2	4	2	3	2
470	5	5	5	5	2	5	3	5	1	1	1	2	1	1	1	3	3	5	1	2	3	4	1	5	1	5	1	1	3	1	3	1	1	3	3	5	3	2	1	3	3	4	1	3	3	5	1	3	1
471	7	4	5	7	3	3	1	1	3	3	2	1	1	2	1	2	1	5	1	2	1	2	2	5	1	1	1	1	2	1	1	3	1	3	3	3	4	1	3	2	2	1	1	3	1	1	1	2	1
472	4	5	4	4	4	2	5	2	2	2	1	3	1	1	1	2	2	2	1	1	2	3	2	2	1	1	2	1	3	1	1	1	1	3	2	2	3	2	2	2	1	3	2	2	3	3	1	1	1
473	5	5	5	5	4	5	6	5	2	2	3	2	1	2	1	4	2	3	2	2	2	3	2	2	2	2	2	3	3	1	3	2	2	2	3	2	4	4	2	3	3	3	3	4	2	3	3	3	2
474	3	2	3	4	2	5	3	3	2	2	3	3	3	3	3	2	2	4	3	3	3	3	4	4	3	3	3	3	3	2	2	2	2	3	3	3	3	3	2	2	2	3	3	3	3	2	2	2	2
475	1	2	4	7	7	6	5	5	4	3	4	3	4	4	3	5	5	4	4	4	4	3	5	3	5	5	4	4	3	1	3	1	4	4	5	4	4	4	3	4	4	5	4	4	5	4	5	4	4
476	3	4	5	6	6	5	5	5	3	4	2	3	2	2	3	3	2	2	3	2	3	2	2	3	2	4	3	4	3	1	3	3	3	3	4	4	5	4	5	4	3	3	3	3	2	4	2	4	2
477	4	7	7	7	7	7	4	4	5	5	5	4	4	5	3	5	4	3	2	1	5	3	2	5	1	5	1	5	5	4	5	1	1	4	4	4	4	5	5	5	3	5	5	4	4	5	5	5	5
478	5	1	1	1	5	1	3	7	1	1	4	2	1	1	1	5	1	1	2	4	2	1	1	5	5	5	4	4	5	1	4	1	1	1	5	5	4	5	1	5	1	5	5	3	2	1	1	2	2
479	2	3	2	2	1	2	3	5	2	2	2	1	1	1	1	4	1	1	1	1	3	2	1	3	2	3	2	2	3	1	4	4	1	3	3	2	3	1	1	4	2	2	2	3	3	2	1	2	1
480	6	3	2	2	2	1	3	2	2	2	1	1	2	1	3	3	2	1	2	2	1	4	3	4	1	1	1	1	2	1	2	3	2	2	2	3	4	3	1	3	1	2	2	3	1	3	1	4	2
481	4	1	4	7	4	1	4	7	3	4	2	3	3	1	4	4	4	1	1	1	1	5	2	4	1	3	3	3	5	1	3	3	3	5	5	4	5	3	4	4	2	2	2	4	2	2	1	4	3
482	7	2	2	2	2	2	6	2	2	4	3	2	1	1	2	4	2	1	5	2	2	4	4	2	2	5	1	4	4	1	1	5	1	4	1	1	4	3	1	3	1	1	1	3	4	1	2	1	1
483	5	7	7	6	2	4	4	6	4	4	1	1	2	4	2	1	3	1	2	4	1	3	2	5	2	2	2	2	3	1	3	5	3	4	3	2	4	4	3	4	3	1	1	2	2	4	1	4	1
484	4	3	5	6	3	3	5	3	2	3	2	2	2	2	2	3	2	2	2	2	1	2	2	3	1	1	1	1	2	1	2	2	1	3	2	2	4	3	3	3	3	3	2	3	2	3	3	3	2
485	4	6	6	4	3	5	4	3	2	4	3	3	2	1	3	2	2	4	2	2	3	3	3	3	1	1	1	1	2	2	2	3	2	4	2	2	3	2	2	2	1	2	2	2	2	2	2	3	2
486	3	6	7	3	6	7	2	7	2	4	5	5	5	5	1	1	1	4	1	5	1	5	4	5	4	5	1	5	5	5	4	5	4	5	1	1	5	2	2	5	4	2	4	5	5	4	1	5	5
487	4	5	5	5	5	4	2	7	2	4	3	3	2	2	3	3	2	2	3	3	4	3	2	3	4	2	3	3	3	2	3	3	2	3	2	3	3	4	3	3	3	4	3	4	2	3	2	2	3
488	4	4	2	4	2	3	2	4	2	2	2	2	2	1	2	2	2	2	2	2	2	2	2	2	1	1	1	1	1	1	2	2	1	1	3	2	4	2	3	3	2	2	2	2	2	2	2	2	1
489	5	4	7	7	1	3	1	3	3	3	2	5	2	1	1	3	1	1	1	1	1	1	1	3	1	2	2	2	3	1	3	1	1	2	3	1	5	5	2	2	1	1	1	4	1	2	1	3	1
490	4	3	6	6	5	3	1	4	3	3	2	5	3	1	1	3	1	3	2	1	4	4	4	4	1	1	1	1	3	1	3	2	4	1	2	3	5	4	3	2	1	3	2	1	2	4	1	2	1
491	2	2	4	4	1	1	4	2	1	3	1	1	1	2	2	2	1	3	1	1	1	1	2	3	1	3	1	1	3	1	1	2	1	3	1	2	2	1	3	1	2	3	2	2	2	3	1	3	1
492	5	3	3	3	2	4	3	2	1	2	1	2	1	2	2	2	2	1	2	2	2	2	2	2	2	2	2	4	2	1	2	2	2	3	2	3	3	3	2	3	2	3	2	3	3	2	2	2	1
493	4	6	4	2	2	2	2	2	1	2	3	5	1	1	1	3	1	4	1	1	2	2	3	3	2	4	1	1	4	1	1	2	1	3	3	2	5	5	2	3	1	2	1	3	4	3	1	2	1
494	5	7	7	7	3	7	5	6	3	2	3	4	1	3	2	3	3	5	3	3	4	2	1	3	1	5	1	2	2	1	5	4	4	3	1	2	3	4	1	2	3	3	4	3	3	4	1	1	1
495	4	4	3	3	4	5	4	3	2	4	2	5	1	4	5	4	4	2	4	3	3	4	4	4	1	5	1	2	2	1	3	4	3	2	1	1	4	4	3	4	1	1	2	3	4	3	2	2	1
496	4	1	2	1	1	1	7	1	2	2	1	2	1	1	1	1	1	2	1	1	3	2	1	2	1	1	1	1	1	1	4	3	1	1	2	1	5	2	2	2	2	2	2	1	1	1	1	1	1
497	4	3	5	4	2	2	5	2	1	4	4	3	1	1	1	2	1	1	1	1	1	1	1	1	1	4	1	1	1	1	1	3	1	2	1	1	2	2	2	2	1	3	3	2	2	2	1	1	1
498	4	4	5	6	6	6	2	1	1	1	2	1	1	5	2	5	5	2	1	1	1	4	3	3	4	4	4	4	2	1	5	2	2	5	5	5	5	4	4	5	4	4	4	3	2	5	2	5	1
499	2	3	4	4	1	2	2	4	2	3	2	3	1	4	1	2	2	4	1	3	3	4	3	3	1	3	2	2	5	1	1	4	1	2	2	3	3	3	1	1	2	3	3	4	3	4	2	3	2
500	2	6	2	5	3	2	6	5	4	4	5	5	3	5	3	4	4	2	4	4	1	4	5	5	1	2	1	1	4	2	2	2	1	1	5	4	5	3	2	5	2	4	2	4	4	4	1	2	2
501	4	5	7	7	2	5	2	6	3	2	1	3	1	1	1	3	1	1	2	1	2	1	2	4	2	1	2	1	5	1	4	2	4	4	3	4	4	5	3	5	2	2	2	3	4	4	3	4	2
502	1	4	2	5	2	2	1	4	1	5	1	5	1	1	5	3	1	3	4	2	5	5	3	3	5	5	2	5	2	1	1	5	3	3	4	5	5	3	4	4	3	2	3	5	3	5	2	3	1
503	5	6	6	6	5	5	2	3	3	3	2	2	1	4	1	4	2	1	2	4	5	4	2	4	2	4	3	3	3	2	3	3	2	3	3	4	4	4	4	4	4	3	3	4	2	2	2	2	1
504	4	2	3	5	1	2	3	2	2	1	1	1	1	2	1	2	2	4	1	2	4	1	2	2	1	1	1	1	5	3	2	4	2	3	1	2	1	1	2	3	1	1	1	2	1	2	1	1	1
505	3	1	4	5	5	1	5	5	2	3	1	3	1	4	2	3	3	3	3	2	4	3	2	2	2	4	2	2	3	1	2	3	3	2	3	2	4	2	3	3	2	3	2	3	2	4	1	3	2
506	5	6	7	7	4	2	4	6	2	3	3	4	3	1	4	4	3	3	2	2	3	4	3	2	3	2	3	2	4	2	2	2	2	4	3	4	5	5	4	3	4	3	2	4	4	4	4	4	2
507	5	7	4	6	3	4	3	4	2	2	2	2	1	1	1	1	2	1	1	2	1	2	2	3	1	1	2	1	2	1	3	3	2	1	1	3	3	2	2	4	3	4	4	3	5	3	2	3	3
508	3	1	2	2	1	4	6	3	1	4	3	4	1	5	2	3	4	1	3	4	1	2	1	3	1	4	1	1	4	1	1	5	1	4	3	1	1	1	1	3	1	4	4	4	4	3	2	3	2
509	3	5	2	2	4	4	4	2	3	4	1	1	3	1	4	2	2	1	1	2	4	3	4	4	1	1	2	1	2	1	4	2	3	5	4	5	5	3	2	4	3	2	1	3	1	4	3	4	1
510	2	1	4	5	1	1	5	2	1	3	3	2	1	1	1	1	1	1	3	1	2	1	1	1	1	1	1	2	3	1	1	1	1	1	1	1	3	2	1	4	1	1	1	3	3	2	1	1	1
511	4	4	6	3	6	5	2	6	4	4	3	4	2	4	3	4	4	4	4	2	2	2	4	5	4	4	3	3	4	2	3	3	4	4	5	3	5	5	1	2	2	4	4	4	3	4	1	3	4
512	4	2	6	6	2	2	6	4	2	4	1	1	1	2	2	3	2	1	1	1	1	2	1	2	1	1	1	1	4	1	1	3	1	1	1	1	1	2	3	2	1	3	1	2	1	3	1	1	1
513	4	4	5	6	4	4	1	3	1	1	1	4	2	2	1	3	2	1	2	1	1	2	1	1	1	1	1	1	3	1	3	2	1	1	4	1	3	3	2	2	1	2	2	3	2	3	1	1	1
514	7	4	6	6	2	6	3	1	4	4	2	3	1	3	2	2	1	2	2	3	1	3	2	3	1	1	1	1	5	1	2	3	1	3	2	4	3	2	3	3	1	2	2	4	2	3	2	2	1
515	5	5	5	7	2	5	2	5	3	3	5	3	2	1	1	4	2	4	3	3	2	5	4	5	4	5	3	5	4	1	3	3	1	3	3	4	4	5	3	5	2	4	3	5	5	5	3	3	4
516	2	3	3	3	5	2	2	5	2	2	1	3	2	4	3	3	2	2	3	2	1	3	2	3	4	4	2	3	3	1	3	4	2	4	4	2	3	3	2	4	4	2	2	3	2	4	4	3	3
517	7	4	6	5	4	2	1	5	2	3	2	4	1	3	3	4	4	2	4	2	2	3	5	2	3	2	1	2	4	3	2	2	2	2	4	4	5	3	5	5	2	2	2	4	2	5	1	5	1
518	7	7	6	5	2	5	1	6	2	1	1	1	1	2	1	2	1	1	1	1	1	2	1	1	1	2	2	2	2	1	2	5	1	3	3	2	5	5	2	5	4	2	2	5	3	2	1	3	1
519	3	2	2	2	1	2	7	1	1	2	2	2	1	1	1	1	1	1	1	1	1	2	1	1	2	2	1	2	1	1	2	1	1	1	2	2	2	1	2	1	1	2	1	2	2	2	1	1	1
520	4	4	3	2	4	3	2	4	3	3	2	5	3	3	2	3	4	4	3	3	2	2	3	2	4	5	1	5	5	1	3	2	1	3	2	1	5	2	1	4	5	3	2	4	2	3	1	1	1
521	5	6	1	1	1	1	4	1	2	1	1	1	1	1	1	2	1	1	1	1	1	1	1	1	2	1	1	1	1	1	1	1	1	1	1	1	2	2	1	1	1	1	1	1	1	1	1	1	1
522	4	4	4	3	2	1	4	3	3	4	2	3	2	1	1	2	1	3	1	1	2	2	2	1	1	2	1	2	2	1	2	1	1	2	2	1	3	3	3	3	3	3	2	4	2	3	1	3	2
523	5	4	5	5	1	4	2	4	1	1	1	1	1	1	1	1	1	3	1	1	1	1	1	3	1	2	1	2	3	1	3	3	1	3	3	1	1	1	1	4	1	3	3	2	1	1	1	1	1
524	4	5	2	2	6	4	3	5	4	4	2	4	3	3	1	2	2	2	4	3	2	4	4	4	3	3	2	4	3	1	4	2	2	4	4	4	5	4	4	5	2	2	1	4	3	4	2	2	2
525	1	5	1	3	1	1	4	4	2	2	4	3	2	1	3	4	3	2	2	3	1	2	2	4	3	4	2	1	3	3	4	2	1	2	2	3	2	1	1	1	2	3	2	3	3	1	1	1	1
526	6	6	2	6	2	5	2	4	3	5	2	5	1	3	1	1	1	4	2	2	1	1	1	4	1	1	1	1	5	1	3	4	1	3	3	5	5	5	5	3	2	2	1	5	3	5	5	5	1
527	4	4	4	5	1	4	5	3	2	2	3	1	2	2	2	2	1	2	1	2	1	3	2	2	1	2	1	1	2	1	1	2	2	2	1	2	1	1	1	2	1	2	2	2	2	4	1	3	1
528	3	1	7	7	1	5	7	6	2	2	3	1	1	3	1	1	1	2	4	1	3	4	1	1	1	3	1	2	3	1	1	2	2	4	4	2	4	5	2	3	1	2	2	5	4	3	1	1	1
529	3	5	3	5	2	2	3	6	4	5	1	5	1	1	2	1	1	1	4	2	1	3	3	2	4	5	1	4	5	1	1	1	1	1	5	2	5	3	4	5	4	1	1	3	2	1	1	1	1
530	5	6	4	4	2	3	3	3	3	3	1	3	2	1	4	2	1	2	2	2	2	2	2	4	1	1	1	1	2	1	3	2	1	3	3	4	3	4	2	2	2	3	2	4	2	4	3	3	2
531	3	2	3	3	3	2	6	2	2	3	1	3	2	1	1	2	1	2	2	1	1	1	1	2	2	3	2	1	2	1	1	2	1	1	2	1	4	2	2	2	1	2	1	3	1	2	1	1	1
532	4	4	5	4	1	3	2	1	1	3	2	3	1	1	1	2	1	1	1	1	1	1	1	2	1	2	2	1	3	1	1	3	1	1	3	2	4	3	3	3	2	1	1	2	1	3	1	3	1
533	3	7	1	1	4	2	1	5	2	5	4	4	5	5	3	3	4	5	3	3	5	5	3	3	3	4	1	5	5	5	3	3	3	5	3	3	3	3	1	4	3	2	2	3	5	5	5	5	5
534	5	1	6	6	6	2	3	6	4	4	2	2	1	2	2	3	2	3	2	3	4	2	4	3	2	2	2	2	3	2	2	2	2	2	2	3	4	2	2	2	2	3	3	3	3	2	2	2	2
535	3	2	4	2	1	2	2	3	2	2	1	3	1	1	1	2	1	3	2	3	1	3	2	3	1	2	3	1	4	4	2	2	1	2	1	3	4	4	2	3	4	2	1	3	2	3	4	1	1
536	4	2	4	5	1	2	6	4	1	3	1	3	1	1	1	3	1	2	1	2	1	5	2	2	1	1	1	3	1	1	1	3	1	2	1	4	3	2	1	1	2	2	1	3	1	2	1	1	1
537	4	3	6	2	6	4	6	7	3	3	2	3	4	3	1	4	3	2	3	3	5	2	4	5	3	3	4	5	5	3	5	5	2	4	4	3	4	3	5	5	4	4	4	3	4	4	1	4	3
538	4	6	7	7	5	7	3	7	1	2	1	2	1	4	5	3	2	4	2	2	4	2	2	5	2	4	4	5	5	2	4	2	1	2	4	4	5	5	5	5	3	2	3	4	4	4	4	4	1
539	5	3	5	3	4	3	3	4	3	3	2	3	3	4	2	3	2	3	4	3	2	4	3	2	2	4	4	4	3	2	2	2	2	2	3	5	5	4	2	4	3	2	2	4	4	4	2	3	2
540	6	2	2	2	3	1	3	6	1	5	4	5	1	5	1	5	1	1	4	4	2	1	1	1	4	4	2	2	5	2	5	4	4	4	5	5	5	5	4	5	4	4	4	5	5	5	2	5	1
541	5	3	5	3	4	5	3	6	4	4	4	5	5	4	3	5	4	5	5	5	3	4	5	5	2	3	2	4	4	2	4	3	4	5	3	3	4	4	2	3	4	4	2	5	5	4	3	4	4
542	4	3	5	5	2	2	4	1	2	2	1	4	1	2	2	2	2	2	2	2	2	3	1	1	1	2	2	1	3	1	2	4	2	2	1	2	5	4	3	3	3	3	2	3	2	4	2	4	1
543	2	5	7	7	2	3	3	4	1	2	1	2	3	1	2	4	2	4	2	1	4	2	2	2	5	2	2	4	2	1	3	4	1	2	2	5	2	2	2	2	1	2	1	3	2	5	1	2	1
544	6	2	2	2	1	1	6	2	2	2	2	2	2	1	1	1	1	2	1	1	2	2	2	2	1	4	1	1	4	1	1	3	2	2	2	2	5	2	1	3	1	2	1	4	1	3	1	1	1
545	4	6	5	5	4	5	3	3	3	3	3	5	2	2	1	3	2	3	4	2	1	3	3	2	3	4	3	2	2	1	3	3	3	3	2	3	4	4	2	4	2	1	1	5	3	3	2	2	3
546	5	5	2	2	4	5	5	2	4	4	2	4	2	1	2	2	1	1	3	2	2	2	1	2	4	2	1	1	5	1	2	1	1	5	4	2	5	4	1	4	3	2	2	3	1	4	1	2	1
547	5	1	1	1	5	1	4	1	4	3	2	3	1	1	1	3	1	2	2	1	1	1	1	1	4	1	1	1	4	1	3	2	1	1	3	2	4	5	1	2	2	1	1	3	1	1	1	2	1
548	7	6	5	5	5	5	6	5	4	3	4	3	4	3	4	3	4	3	3	3	3	1	1	1	1	1	1	1	1	1	1	1	1	1	1	1	1	1	1	1	1	1	1	1	1	1	1	1	1
549	4	2	5	4	5	4	3	5	2	4	3	3	2	4	3	2	3	2	4	3	2	4	2	2	4	2	3	2	3	2	3	4	2	4	2	4	4	2	2	4	2	4	1	2	3	2	2	3	2
550	7	3	6	6	3	4	6	3	2	5	3	3	1	1	3	2	1	2	2	1	2	1	2	2	1	1	1	1	2	1	1	3	2	2	2	1	3	2	3	3	2	1	1	5	1	2	1	2	1
551	1	6	4	3	2	4	5	4	3	3	3	3	3	3	3	3	3	3	3	3	3	3	3	3	3	3	3	3	3	3	3	3	3	3	3	3	3	3	3	3	3	3	3	3	3	3	3	3	3
552	6	3	4	5	3	4	4	4	5	3	3	2	4	3	3	2	2	2	2	3	4	2	3	2	3	3	3	3	2	2	2	3	4	5	5	4	4	3	3	4	2	1	2	2	3	2	3	3	2
553	4	2	3	4	3	2	5	3	2	3	1	1	1	2	1	1	1	2	1	1	3	2	1	2	1	2	1	1	2	1	2	1	1	1	1	2	3	1	2	2	1	1	1	2	1	1	1	1	1
554	3	6	5	5	3	4	7	5	5	4	3	4	3	4	3	4	4	4	3	4	3	4	3	4	3	4	3	4	3	4	3	4	3	4	3	4	3	5	5	5	4	4	4	4	3	4	3	4	3
555	3	2	6	6	2	2	2	2	2	3	1	3	1	5	2	4	3	1	3	2	1	4	2	2	4	4	1	4	4	1	2	2	3	2	4	3	4	3	2	3	4	2	1	2	3	3	2	2	2
556	2	5	6	6	2	5	5	4	1	4	1	3	2	1	1	4	1	1	1	2	2	1	3	4	1	1	1	1	3	1	1	3	1	1	3	2	5	4	2	3	1	1	1	2	1	4	1	2	1
557	7	3	7	1	4	5	2	6	3	5	2	3	1	2	2	1	4	5	4	4	5	4	3	3	1	1	1	2	3	3	4	5	1	5	2	5	5	3	5	4	3	4	3	3	2	4	2	2	1
558	2	1	6	5	5	2	5	6	2	2	1	1	1	1	1	1	1	1	1	1	1	2	5	1	1	1	1	1	1	1	1	1	3	4	3	2	5	3	1	3	1	4	4	4	4	4	1	1	1
559	6	5	5	6	2	5	3	2	2	4	4	2	4	2	2	2	2	5	2	2	3	4	2	4	3	2	2	2	4	2	2	3	1	3	2	3	4	3	4	4	3	2	2	2	3	4	3	4	3
560	6	5	6	6	4	2	4	5	1	4	1	3	1	5	2	4	1	5	4	3	5	3	3	4	2	2	1	3	3	1	5	3	1	1	2	4	5	4	5	3	4	1	1	3	4	5	3	4	1
561	5	5	4	3	7	6	3	6	3	4	1	4	1	4	2	4	4	4	3	4	1	3	5	5	1	4	3	2	4	2	2	4	3	1	2	4	5	4	5	5	3	2	1	4	3	5	1	5	3
562	5	5	1	1	5	5	3	6	1	1	1	2	1	2	4	4	4	3	3	3	4	4	1	5	1	1	1	1	1	1	4	3	2	1	3	1	3	3	1	3	3	3	1	4	3	4	1	4	3
563	2	2	5	4	3	5	6	3	2	3	2	1	2	2	1	1	1	4	1	1	1	3	2	1	1	3	1	2	2	1	1	4	1	1	2	3	3	2	4	3	1	2	2	4	2	2	1	2	1
564	3	2	4	3	2	4	3	5	4	4	1	3	1	2	3	1	5	1	2	1	4	2	1	1	1	1	1	1	5	2	1	5	2	1	1	4	5	2	5	5	3	1	1	5	1	4	4	4	1
565	6	5	4	5	5	6	4	6	2	2	3	2	2	4	3	3	2	3	1	2	3	3	2	3	2	3	2	3	4	2	3	3	4	3	2	2	3	3	2	3	2	4	2	3	3	2	2	3	3
566	5	2	2	2	4	2	5	2	2	2	2	2	1	2	1	2	1	2	2	3	2	1	1	3	1	2	2	1	2	1	1	2	3	1	3	2	2	3	2	2	1	2	2	3	2	3	1	2	2
567	1	7	4	3	2	3	6	1	2	2	1	2	1	1	1	5	3	3	3	5	4	5	2	3	3	5	1	3	2	3	3	2	2	3	2	2	1	2	2	2	2	2	2	2	4	2	2	2	2
568	2	5	4	4	2	3	4	4	1	4	2	4	4	1	2	3	1	2	1	1	2	2	2	4	2	3	2	1	4	1	2	1	3	4	3	3	5	4	3	5	3	4	3	4	2	4	1	2	1
569	5	5	7	7	2	3	7	3	1	1	1	1	1	3	1	3	4	5	1	1	1	1	2	3	1	1	1	1	5	4	3	4	1	5	3	1	3	2	4	1	1	3	3	2	2	1	1	2	1
570	5	2	2	3	2	2	5	5	3	5	4	3	2	1	2	3	1	2	3	1	1	1	2	2	1	3	3	2	4	1	4	2	2	4	4	5	5	3	4	5	1	3	3	4	2	4	2	3	2
571	5	3	4	4	3	3	5	4	2	2	2	3	2	1	2	3	2	2	1	1	4	2	3	4	1	3	1	3	2	1	2	2	2	3	4	3	2	2	5	3	3	2	1	3	3	4	2	4	2
572	3	2	4	2	4	5	2	4	1	3	2	3	2	2	1	3	1	1	1	2	2	1	1	4	2	2	1	2	4	1	2	5	1	3	2	2	2	2	3	4	1	3	2	3	3	2	1	3	1
573	2	5	2	3	7	5	2	7	2	3	3	4	2	2	1	2	2	5	3	2	4	5	3	3	2	1	2	3	4	1	3	2	2	3	3	4	5	3	1	3	2	2	2	3	3	2	1	1	1
574	4	2	7	7	4	6	6	4	4	5	3	2	1	4	2	3	1	5	3	1	4	3	3	4	2	4	1	3	5	2	3	5	4	1	4	2	1	2	3	4	3	1	1	4	4	2	1	3	1
575	7	5	7	5	1	4	4	2	3	5	2	3	1	4	2	3	1	3	3	3	5	4	3	4	1	2	1	1	3	3	2	3	1	3	2	2	4	4	1	2	3	1	3	3	3	1	2	2	1
576	4	5	4	3	4	3	6	3	4	2	2	1	3	1	2	2	2	2	1	2	2	1	1	2	2	2	1	3	3	1	2	2	2	2	1	2	2	2	1	3	2	3	3	2	3	3	1	1	1
577	2	1	1	2	2	1	4	1	2	3	3	3	1	1	2	2	1	1	1	1	1	1	1	1	1	1	3	4	4	1	1	1	1	1	1	1	1	1	1	1	1	1	1	1	1	1	1	1	1
578	7	3	3	5	3	2	4	5	3	2	2	1	1	1	1	2	1	1	2	2	1	2	1	1	2	4	2	3	3	1	1	2	2	1	3	2	3	2	2	3	2	2	3	2	3	2	1	1	1
579	6	2	1	2	2	2	5	2	1	2	3	2	1	2	2	2	2	3	2	2	2	2	2	2	1	1	1	1	2	2	2	2	1	1	1	1	1	1	1	1	1	4	3	2	3	2	4	2	1
580	5	6	7	7	6	6	2	7	3	2	1	4	2	2	2	4	3	5	2	3	4	3	3	4	4	3	2	2	5	3	4	3	2	4	4	4	5	5	4	4	4	4	4	4	3	4	3	4	4
581	7	7	2	1	2	5	2	5	1	5	3	5	1	4	5	5	5	3	5	3	2	5	5	5	5	5	1	5	5	1	1	1	1	5	5	4	5	3	4	5	1	1	1	2	1	5	5	4	1
582	3	4	5	5	3	6	4	5	3	3	2	1	4	3	2	1	2	3	4	2	2	1	3	4	3	2	2	3	4	3	2	1	2	3	4	5	2	3	4	2	4	2	1	2	3	3	4	1	2
583	6	7	6	4	5	3	1	5	3	4	1	2	1	5	1	2	1	1	3	1	1	5	3	3	1	4	1	2	5	1	1	2	2	2	2	1	5	2	5	4	4	2	1	5	2	4	3	4	1
584	2	1	2	2	1	1	4	1	1	1	2	3	1	1	1	2	1	3	2	1	1	1	1	1	1	1	1	1	1	1	1	1	1	1	1	1	3	1	2	1	1	1	1	2	1	1	1	1	1
585	7	6	5	3	6	5	1	3	4	2	1	4	2	1	4	4	5	1	3	3	1	4	4	4	5	5	1	5	5	5	4	4	2	5	3	4	3	4	2	4	4	3	4	2	5	3	2	5	4
586	4	2	5	2	2	2	6	5	2	3	1	4	1	1	2	2	2	2	1	1	2	3	2	2	1	1	1	1	3	1	2	4	1	1	2	4	3	2	2	2	2	2	2	2	2	4	1	2	1
587	4	4	5	6	4	3	6	3	2	2	1	4	1	2	2	1	1	2	2	1	1	3	2	3	1	1	1	1	2	1	2	1	2	2	1	1	2	3	1	1	1	3	2	4	1	1	2	1	1
588	6	2	5	5	6	5	2	5	2	2	1	2	2	2	2	3	1	2	1	2	4	2	2	2	4	5	1	1	4	1	1	5	2	4	1	4	5	4	1	4	2	4	4	2	4	2	1	5	1
589	1	4	5	6	5	4	5	7	4	4	2	3	5	4	4	4	1	1	2	5	5	5	5	5	4	2	1	1	1	1	1	1	1	1	4	3	5	3	1	1	1	3	2	1	5	5	4	3	1
590	4	4	7	7	4	7	4	4	1	3	1	5	1	3	3	1	1	3	1	1	1	2	1	3	1	1	1	1	1	1	3	5	1	3	1	3	3	3	5	1	1	1	1	5	3	3	3	3	1
591	4	5	2	4	3	2	1	2	3	4	2	5	1	1	1	4	2	4	4	2	3	2	5	5	1	2	1	1	5	1	4	1	1	3	2	2	5	2	2	2	1	3	1	4	2	4	1	1	1
592	3	2	2	2	2	2	4	3	2	3	2	2	3	1	2	4	4	3	4	3	4	3	3	4	2	3	4	3	2	3	4	3	3	2	2	2	3	2	3	3	4	3	3	3	3	2	4	4	3
593	2	7	5	5	4	1	6	3	3	3	3	2	1	1	2	2	2	1	3	1	3	1	4	4	2	1	3	1	3	1	1	3	2	2	3	3	3	3	2	1	3	3	2	1	1	2	1	1	1
594	3	7	6	7	6	7	2	7	3	5	1	5	2	3	2	3	2	2	4	1	4	4	4	4	4	4	5	3	4	1	3	1	5	1	5	4	5	5	4	5	3	4	3	4	2	5	4	4	3
595	3	2	1	1	1	1	4	7	1	4	4	2	1	2	1	4	1	1	3	5	1	2	3	4	1	1	1	1	3	1	1	1	1	3	1	1	1	5	3	2	1	3	2	3	5	1	1	1	1
596	6	7	7	7	6	6	6	4	4	1	5	1	3	1	4	2	3	1	1	3	5	4	5	3	5	3	1	3	5	2	4	3	4	5	5	4	5	4	5	5	3	2	1	4	5	5	1	5	3
597	5	3	2	2	4	1	2	2	3	2	3	1	1	1	1	1	1	1	1	1	1	1	1	1	1	1	1	1	1	1	1	3	1	3	1	1	1	1	1	2	1	2	2	1	1	1	1	1	1
598	6	4	6	5	5	6	1	4	3	5	3	2	1	5	3	4	3	3	3	3	1	4	3	2	3	4	2	2	4	3	3	4	5	3	4	2	4	3	3	3	3	5	5	5	3	4	3	3	1
599	2	4	4	4	2	3	4	4	1	2	1	4	2	1	3	2	1	2	1	2	1	4	3	4	1	1	1	1	1	1	1	3	2	2	2	1	3	2	1	4	1	2	2	3	3	3	1	1	1
600	4	1	1	1	1	1	5	1	2	1	1	2	1	1	1	2	1	1	1	1	1	1	1	1	1	2	1	1	3	1	1	1	1	1	2	1	4	2	1	2	1	1	1	1	1	2	1	1	1
601	3	2	2	2	2	3	3	4	3	4	2	4	4	2	2	2	2	2	4	2	3	2	1	1	1	4	4	3	1	1	1	4	4	1	1	1	2	2	2	4	4	3	3	3	4	2	1	1	4
602	6	6	6	4	2	3	2	4	2	3	3	2	1	2	2	3	1	4	1	1	4	2	2	2	1	1	3	1	4	1	1	3	1	1	2	4	5	2	4	3	3	3	2	4	2	3	2	3	1
603	2	7	7	7	1	5	2	3	4	5	3	5	1	2	1	1	1	4	1	3	3	1	1	3	1	3	1	1	5	1	1	1	1	1	5	1	3	1	4	4	2	3	2	5	3	4	1	1	1
604	4	6	7	7	3	6	4	2	5	5	1	5	3	4	5	2	2	5	5	5	5	5	4	5	1	5	2	4	5	1	1	4	2	5	1	1	2	1	2	5	5	2	1	5	5	4	1	4	1
605	6	3	2	2	2	3	2	2	2	5	1	4	1	1	1	4	1	2	2	1	1	1	2	3	3	4	2	1	1	1	3	1	2	1	4	4	4	3	2	4	3	2	3	4	2	3	3	4	1
[truncated: 251 more columns]

## Sheet: Retest RFQ non-clinical
Subject	RFQ8_1	RFQ8_2	RFQ8_3	RFQ8_4	RFQ8_5	RFQ8_6	RFQ8_7	RFQ8_8
395	2	4	4	4	1	2	4	4
396	5	5	7	7	4	7	3	6
397	6	4	4	4	5	4	3	4
398	4	4	5	6	6	5	4	4
400	3	2	5	5	2	5	3	2
401	2	3	3	4	2	1	4	2
402	2	1	1	1	1	1	6	1
403	3	2	5	6	2	2	6	3
404	5	2	2	1	1	1	6	3
407	5	3	1	1	6	1	4	7
408	7	1	6	6	2	5	4	1
409	2	4	4	4	4	3	5	3
410	2	4	4	4	2	5	4	4
411	5	2	6	6	5	5	4	5
412	4	4	3	5	5	3	6	4
413	2	6	6	3	6	6	1	6
414	3	5	4	4	4	6	3	6
416	3	2	3	3	2	2	4	2
417	5	6	5	5	5	5	2	5
418	5	1	2	2	2	1	6	5
419	4	2	2	2	2	2	4	2
422	3	7	6	5	1	1	6	2
424	3	2	4	2	2	2	4	2
425	2	3	4	4	1	4	5	2
427	6	5	5	5	3	5	2	2
429	6	4	4	4	5	4	3	5
430	5	5	5	4	1	4	3	1
432	1	5	6	6	5	5	4	5
436	2	6	6	7	2	5	3	4
437	4	6	3	3	4	5	6	3
439	6	3	4	5	4	5	6	6
442	7	7	6	4	4	5	3	6
443	6	6	5	5	4	6	3	6
444	4	2	2	1	1	1	1	4
447	4	2	2	2	2	1	4	2
449	5	5	4	7	1	5	3	6
450	4	5	5	6	3	6	5	4
451	5	6	7	7	1	6	3	5
453	6	3	3	5	2	2	5	3
454	4	7	7	7	7	7	1	7
455	2	2	2	2	2	2	5	2
456	4	4	5	5	2	5	2	5
457	4	5	5	6	4	6	2	5
461	5	5	6	7	5	6	2	3
462	7	2	2	1	2	1	2	1
464	3	5	6	5	2	4	2	5
468	2	2	2	2	2	2	5	2
472	4	4	4	6	2	3	5	4
475	1	5	7	3	5	2	3	5
476	3	4	6	6	5	5	3	4
477	4	4	4	2	4	4	4	6
478	5	1	1	1	4	1	3	7
479	2	5	2	2	1	2	4	5
480	4	2	2	1	2	1	4	2
481	1	1	1	4	7	1	1	7
486	2	7	6	2	6	6	2	6
489	4	4	4	2	2	1	3	2
490	3	1	4	5	1	1	4	2
491	1	1	4	4	1	1	3	1
492	3	3	3	2	3	5	3	3
494	3	6	7	7	5	5	1	4
495	3	5	3	5	5	3	4	5
496	1	1	1	1	1	1	7	1
504	2	2	2	5	1	2	6	1
505	3	5	4	6	3	5	3	4
506	6	6	4	7	7	5	4	6
507	4	7	3	4	5	4	2	3
508	3	1	5	3	1	5	6	2
509	3	5	2	2	4	5	5	2
510	5	1	1	2	1	1	6	1
512	3	2	3	3	1	2	4	3
513	4	5	3	5	4	4	4	6
518	6	5	6	3	2	2	2	6
519	3	1	2	3	1	1	6	1
521	5	3	1	1	1	2	6	1
522	4	3	4	2	3	2	5	3
526	4	4	4	4	2	2	2	2
529	3	2	5	5	1	2	4	4
530	4	5	5	5	3	4	2	4
533	1	2	3	2	2	2	1	4
535	4	2	2	2	4	2	2	3
536	4	1	2	2	1	1	4	1
537	3	1	3	4	4	3	4	4
540	7	3	1	2	7	1	2	4
544	3	2	1	1	1	2	5	6
545	4	6	4	3	2	6	2	4
547	5	1	2	2	4	2	5	1
550	5	4	4	5	2	3	5	3
551	1	1	2	2	2	2	3	2
552	4	4	4	4	5	3	5	5
559	6	3	5	3	4	5	2	2
560	7	5	7	6	5	5	2	5
561	2	3	6	5	7	3	3	6
566	3	2	3	5	3	4	5	4
567	5	4	4	4	3	4	4	4
568	3	3	4	5	5	3	2	1
570	5	2	2	4	2	2	5	5
572	3	1	7	4	5	1	4	2
576	4	5	4	3	4	3	6	3
582	4	5	4	1	5	6	4	4
583	4	3	6	6	1	2	2	1
585	2	6	5	6	5	5	2	5
586	4	6	2	2	1	2	5	2
588	6	2	3	2	3	2	2	2
590	4	1	6	6	1	2	4	1
592	2	1	3	6	1	1	6	1
596	3	4	4	5	4	4	5	5
597	2	4	5	2	2	2	2	2
599	3	2	4	4	4	2	5	4
600	2	1	1	1	1	1	5	1
601	2	2	2	2	1	2	5	2
602	2	3	5	5	6	6	2	4
604	4	5	6	6	2	3	4	2

## Sheet: Spanish RFQ clinical
Subject	RFQ8_1	RFQ8_7	RFQ8_2	RFQ8_3	RFQ8_8	RFQ8_4	RFQ8_5	RFQ8_6	IPO83_1	IPO83_2	IPO83_3	IPO83_4	IPO83_5	IPO83_6	IPO83_7	IPO83_8	IPO83_9	IPO83_10	IPO83_11	IPO83_12	IPO83_13	IPO83_14	IPO83_15	IPO83_16	IPO83_17	IPO83_18	IPO83_19	IPO83_20	IPO83_21	IPO83_22	IPO83_23	IPO83_24	IPO83_25	IPO83_26	IPO83_27	IPO83_28	IPO83_29	IPO83_30	IPO83_31	IPO83_32	IPO83_33	IPO83_34	IPO83_35	IPO83_36	IPO83_37	IPO83_38	IPO83_39	IPO83_40	IPO83_41
606	7	3	7	3	7	3	7	3	1	5	3	5	5	1	3	3	3	5	5	3	3	3	5	5	3	5	1	3	3	1	3	3	3	5	5	5	5	5	5	5	1	4	2	2	5	5	1	5	3
607	6	2	6	6	5	3	1	1	4	5	2	4	1	1	1	3	2	4	4	4	3	5	3	2	1	2	2	3	1	1	1	4	5	5	5	1	5	3	3	4	1	1	1	3	1	5	4	3	1
608	5	4	4	7	6	7	5	1	3	3	3	4	1	1	1	5	3	3	3	2	5	2	4	4	4	5	1	4	4	1	5	4	1	4	3	2	1	3	3	4	1	3	2	4	4	4	1	2	3
609	3	2	5	6	6	7	1	1	4	5	2	5	1	3	2	5	2	1	3	3	1	1	4	1	4	1	3	3	3	1	3	1	2	1	4	3	5	3	2	2	4	1	1	3	3	4	1	4	1
610	2	3	6	4	4	5	4	4	3	3	1	2	1	1	1	4	2	3	1	2	4	4	2	1	2	4	1	1	2	1	3	4	2	1	1	3	3	3	1	2	3	1	1	2	3	4	2	2	1
611	2	1	5	6	6	6	6	4	4	3	2	4	4	4	2	5	3	4	5	1	4	1	5	5	5	4	4	3	4	3	4	1	4	3	5	5	5	5	5	4	4	1	1	3	1	5	1	4	2
612	3	4	3	2	4	3	1	3	4	3	2	3	2	1	4	2	3	5	1	5	5	3	4	5	1	2	1	1	1	1	2	4	1	4	1	4	4	4	3	4	5	1	1	3	4	5	1	3	1
613	1	1	4	1	2	4	2	4	1	1	1	1	1	1	3	1	3	3	3	3	1	1	1	1	1	4	3	1	1	1	1	1	3	1	2	1	1	1	5	5	3	1	1	3	1	1	5	1	1
614	7	3	1	1	1	1	1	1	1	2	1	1	1	1	1	1	1	1	1	1	1	1	1	1	1	2	1	1	2	1	5	1	1	1	1	1	1	1	1	1	1	1	1	2	1	1	1	1	1
615	3	2	4	7	5	4	4	5	1	4	3	3	3	1	2	4	4	3	3	3	3	3	5	5	2	4	2	1	2	1	1	2	2	2	2	2	5	5	5	5	3	3	3	3	2	5	2	4	1
616	5	3	6	7	7	7	7	7	4	4	1	5	1	4	5	5	5	5	4	5	5	2	5	5	2	5	1	5	5	4	4	5	5	5	5	4	5	5	5	2	5	5	5	4	5	5	3	4	1
617	6	1	7	7	6	4	6	6	1	3	4	5	1	4	1	4	5	5	5	5	1	2	4	5	4	5	4	5	5	5	4	4	1	3	4	2	2	4	1	4	1	4	4	2	5	5	4	5	2
618	5	5	5	5	5	6	4	5	2	3	2	4	2	3	4	3	3	3	4	3	3	3	3	2	3	4	2	2	2	3	3	3	4	2	4	3	3	3	3	4	3	4	4	2	3	3	3	3	3
619	5	4	4	5	4	4	4	6	4	3	4	4	4	3	3	4	3	3	4	3	3	4	3	4	4	3	3	3	4	3	4	4	2	3	3	3	2	4	3	3	2	4	3	3	3	4	3	3	2
620	6	4	4	5	5	3	5	4	5	3	4	3	4	3	3	4	3	4	3	3	4	3	3	4	3	3	4	3	4	4	3	4	3	3	3	3	4	3	3	3	4	3	4	4	3	3	4	3	2
621	7	1	7	7	7	7	5	7	1	5	5	5	5	3	5	5	5	5	5	5	5	5	5	5	5	1	2	5	5	3	5	5	5	1	3	5	5	5	1	3	1	1	1	5	5	5	1	5	1
622	4	2	7	5	7	2	7	7	4	4	4	5	3	4	5	5	1	5	5	5	4	1	4	3	5	5	1	4	5	1	5	5	5	5	1	1	5	5	1	3	1	1	1	5	5	5	4	5	5
623	2	5	7	6	7	5	4	6	2	3	1	1	1	5	2	3	2	2	2	4	3	5	2	5	5	5	4	5	1	2	5	4	4	5	2	1	4	3	2	5	5	3	1	2	3	5	4	1	5
624	4	4	6	3	7	4	6	4	2	5	3	1	3	4	2	4	4	3	2	4	1	5	3	5	1	1	4	2	3	4	2	2	5	2	4	5	5	5	4	5	5	2	2	2	2	5	1	4	1
625	6	7	1	1	1	1	1	1	2	2	3	3	2	3	2	2	1	2	1	1	1	1	1	1	1	1	1	1	1	2	1	5	1	3	3	3	1	2	1	1	1	1	2	1	1	2	1	1	1
626	6	5	1	1	2	2	2	1	1	2	1	2	1	1	3	4	2	1	3	1	3	1	4	1	1	1	1	1	1	1	2	1	2	1	4	5	5	1	1	2	1	2	1	1	1	5	1	1	1
627	5	2	6	7	2	7	6	2	2	3	4	2	2	2	1	3	3	2	2	1	3	2	4	4	2	3	1	2	2	1	4	3	2	3	3	3	2	3	4	3	1	2	2	3	2	4	1	3	1
628	6	2	4	3	6	6	5	2	2	5	2	1	1	2	4	5	5	4	5	4	2	2	3	5	4	2	4	4	5	1	2	1	4	5	4	5	5	5	1	4	4	2	1	4	5	3	1	2	4
629	3	3	5	2	6	7	6	3	2	2	1	4	4	4	2	4	4	2	4	4	5	4	4	4	4	5	2	5	5	2	2	4	2	4	2	4	4	2	4	5	2	2	2	2	4	5	2	4	2
630	6	7	1	1	6	1	1	1	4	5	2	1	3	1	3	2	1	5	4	2	5	1	5	3	1	1	1	1	5	3	2	5	2	1	2	4	4	4	3	1	1	2	1	3	1	4	1	3	1
631	5	7	7	5	6	7	7	3	1	3	3	3	2	3	2	3	3	4	3	1	4	3	4	4	1	3	1	2	4	1	3	3	2	2	3	2	3	2	3	3	2	2	2	2	2	4	1	3	1
632	7	4	4	3	7	3	4	7	3	3	2	5	2	5	1	4	2	5	5	3	2	5	5	5	1	1	1	1	3	1	5	3	3	1	1	3	5	3	5	5	5	1	1	2	4	4	3	5	1
633	2	2	6	6	4	5	6	7	3	3	2	3	3	4	4	5	5	1	3	4	3	3	4	4	3	4	3	2	4	3	5	3	3	4	5	3	3	2	3	3	4	4	4	3	3	5	1	4	3
634	3	1	7	6	7	6	7	5	2	3	2	4	1	5	1	5	5	2	4	4	3	4	2	4	2	4	2	5	5	3	2	2	2	2	5	4	3	4	4	5	4	2	2	3	4	5	1	3	2
635	2	2	6	5	3	4	3	4	3	5	2	3	1	3	2	5	3	3	1	2	1	3	3	2	3	5	3	3	2	2	5	1	3	2	4	5	5	5	2	4	5	3	3	2	2	5	3	3	1
636	4	1	7	7	7	7	7	7	2	4	1	1	1	5	3	5	5	4	4	5	1	5	4	5	5	4	1	5	5	5	5	5	2	5	5	3	5	4	4	5	4	3	3	4	5	4	4	5	1
637	4	1	7	7	7	7	7	7	5	5	1	5	5	5	5	5	5	5	5	5	5	5	5	5	5	5	5	5	5	5	5	5	5	5	5	5	5	5	5	5	5	5	5	5	5	5	5	5	5
638	5	2	2	2	1	5	4	2	3	3	2	2	1	1	1	2	1	1	1	2	2	1	1	2	1	1	1	2	1	1	1	1	2	1	3	2	1	2	2	2	1	1	1	2	2	4	1	2	1
639	4	1	7	7	7	7	4	7	1	3	1	2	1	5	1	5	5	3	1	4	1	5	4	5	3	1	1	1	4	1	5	4	4	5	4	3	5	5	5	5	4	3	5	3	5	5	3	5	4
640	7	1	4	5	5	7	2	1	2	1	1	1	1	1	1	3	1	1	1	1	1	3	1	5	1	5	1	1	3	1	1	1	1	1	5	1	1	4	5	4	1	3	3	3	1	1	1	1	1
641	6	7	6	6	7	7	1	7	5	5	5	5	4	5	5	5	5	4	2	3	5	5	5	5	1	4	1	5	4	1	4	5	3	5	5	5	5	5	5	3	4	5	5	5	4	5	2	4	5
642	1	6	7	6	1	7	6	7	4	5	1	4	3	4	2	5	4	4	4	3	4	2	4	1	1	1	1	1	1	1	3	1	5	4	5	4	2	1	2	1	1	1	1	4	4	4	1	1	1
643	4	1	5	2	5	2	3	2	1	5	1	4	1	5	3	4	5	2	3	2	1	2	1	2	2	3	1	2	2	2	2	3	5	2	3	4	4	2	5	3	2	1	1	3	1	5	1	5	1
644	1	6	2	6	6	6	7	2	4	5	1	5	3	1	1	3	1	3	5	5	3	1	5	5	3	4	3	5	3	1	2	3	3	1	3	3	3	1	5	5	1	2	2	5	2	5	2	5	1
645	6	1	7	7	7	6	7	7	5	5	1	5	5	5	5	5	5	5	5	5	3	5	5	5	5	5	5	5	5	5	5	2	5	5	5	5	5	5	5	5	5	5	5	5	5	5	5	5	1
646	7	2	7	7	7	7	7	7	5	5	4	4	2	5	4	5	5	5	5	5	5	5	5	5	5	5	5	5	5	5	5	1	5	5	5	5	5	5	5	5	1	2	2	1	5	5	5	5	5
[truncated: 251 more columns]
